# Supplementary material for: Genetic variation of HvXYN1 associated with endoxylanase activity and TAX content in barley (Hordeum vulgare L.)
Source: BMC Plant Biol. 2019 Apr 30;19:170. doi: 10.1186/s12870-019-1747-5 (PMC6492322; doi:10.1186/s12870-019-1747-5)
Supplement: Supplementary file 7 — Table S4. 210 barley accessions from 34 countries. (XLSX 13 kb) [file 12870_2019_1747_MOESM7_ESM.xlsx]

## Sheet: Sheet1
Table S4 210 barley accessions from 34 countries
Accessions	Countries
C6	North Africa
C7	Morocco
C8	Tunisia
C9	Egypt
C11	Tunisia
C12	Egypt
C13	Egypt
C15	Egypt
C16	North Africa
C17	North Korea Reg.AES,Korea
C18	Kiangsu,China
C19	Chiaochuang 1
C20	Honan,China
C21	Kiangsu,China
C23	Manchuria,China
C24	Manchuria,China
C26	Titienchiao 2
C29	Kiangsu,China
C30	Hopei,China
C31	Annwei,China
C32	Annwei,China
C35	Tibet,China
C36	Ethiopia
C37	Ethiopia
C38	Ethiopia
C39	Ethiopia
C40	Ethiopia
C42	Ethiopia
C43	Ethiopia
C44	Ethiopia
C45	Ethiopia
C46	Ethiopia
C47	Ethiopia
C48	Ethiopia
C50	Ethiopia
C51	Ethiopia
C52	Ethiopia
C53	Ethiopia
C54	Ethiopia
C55	Ethiopia
C56	Ethiopia
C57	Ethiopia
C58	Ethiopia
C59	Ethiopia
C62	Ethiopia
C65	Ethiopia
C66	Ethiopia
C67	Ethiopia
C68	Ethiopia
C69	Ethiopia
C70	Ethiopia
C72	Ethiopia
C73	India
C74	Afghanistan
C75	Iraq
C76	Syria
C77	Iran
C78	Iran
C80	Iraq
C81	Iraq
C82	Iraq
C83	Iraq
C84	Iran
C85	India
C86	Iraq
C88	Syria
C90	Syria
C91	Iran
C92	Iran
C94	Pakistan
C95	Iraq
C96	India
C98	Afghanistan
C99	Syria
C100	Iran
C101	Iraq
C102	Iraq
C103	Iraq
C104	Iraq
C105	Iraq
C107	Nagano,Japan
C108	Shimane,Japan
C109	J825 Yahazu
C110	Tokushima,Japan
C111	Kochi,Japan
C112	Kumamoto,Japan
C113	Taiwan
C114	Aichi,Japan
C115	Toyama,Japan
C116	Ibaraki,Japan
C119	Kanagawa,Japan
C121	Fukui,Japan
C122	Taiwan
C126	Hyogo,Japan
C127	Okayama,Japan
C129	Saga,Japan
C130	Miyazaki,Japan
C133	Jeoranam,Korea
C134	Jeoranam,Korea
C135	Jeoranam,Korea
C136	Gyeongsangnam,Korea
C138	Gyeongsangbug,Korea
C140	Gyeonggi,Korea
C141	Pyeongannam,Korea
C142	Hamgyeongbug,Korea
C143	Jeoranam,Korea
C144	Jeoranam,Korea
C145	Jeorabug,Korea
C149	Chungcheongnam,Korea
C150	Hwanghae,Korea
C153	Jeorabug,Korea
C154	Jeorabug,Korea
C155	Gyeongsangnam,Korea
C157	Chungcheongnam,Korea
C158	Chungcheongbug,Korea
C159	Chungcheongbug,Korea
C166	Nepal
C167	Nepal
C170	Nepal
C171	Nepal
C172	Nepal
C174	Nepal
C175	Nepal
C177	Nepal
C178	Nepal
C179	Nepal
C180	Nepal
C181	Nepal
C182	Turkey
C183	Turkey
C185	Turkey
C186	Turkey
C187	Turkey
C188	Turkey
C189	Turkey
C190	Turkey
C192	Turkey
C193	Turkey
C194	Turkey
C195	Turkey
C196	Turkey
C197	Turkey
C198	Turkey
C199	Turkey
C200	Spain
C201	Italy
C202	Italy
C203	Bulgaria
C204	Yugoslavia
C205	Yugoslavia
C206	Bulgaria
C207	France
C208	Germany
C209	Switzerland
C210	Czechoslovakia
C211	Czechoslovakia
C212	United Kingdom
C213	United Kingdom
C215	Sweden
C216	Finland
C217	Azerbaijan, USSR
C218	Armenia, USSR
C219	Azerbaijan, USSR
C220	Armenia, USSR
C221	Czechoslovakia
C222	Rumania
C223	Spain
C224	Bulgaria
C225	Rumania
C226	Yugoslavia
C227	Hungary
C228	France
C229	France
C230	France
C231	Germany
C232	Germany
C233	Czechoslovakia
C234	United Kingdom
C235	United Kingdom
C236	Denmark
C237	Denmark
C238	Sweden
C239	Finland
C240	Union of Soviet Socialist Republics
C241	Armenia, USSR
C242	Georgia, USSR
C243	Poland
C244	Czechoslovakia
C245	Spain
C246	Spain
C247	Italy
C248	Italy
C249	Bulgaria
C250	Rumania
C251	France
C252	Germany
C255	Switzerland
C256	Czechoslovakia
C257	Czechoslovakia
C258	Denmark
C259	Sweden
C260	Finland
C261	Georgia, USSR
C262	Azerbaijan, USSR
C263	Poland
C264	Poland
C265	Poland
C266	Rumania
C267	Rumania
C273	Iran
