# Supplementary material for: Genetic variation of HvXYN1 associated with endoxylanase activity and TAX content in barley (Hordeum vulgare L.)
Source: BMC Plant Biol. 2019 Apr 30;19:170. doi: 10.1186/s12870-019-1747-5 (PMC6492322; doi:10.1186/s12870-019-1747-5)
Supplement: Supplementary file 9 — Table S6. 35 SSR markers on 7 chromosomes. (XLSX 12 kb) [file 12870_2019_1747_MOESM9_ESM.xlsx]

## Sheet: all
Table S6 35 SSR markers on 7 chromosomes
chr.	Marker	Forward Primer	Reverse Primer
1H	HVP1	TTTCCGGGATAAGAGTGTGC	CGACTCGGTTGTTTGCTACA
	HVP2	ATAGTAGCACAACACCGCCC	GTGTGGTGGCTACATTGGTG
	HVP3	AATTACGCAGGGCAACAAAG	AAGAGGGTGAGGGAGGATGT
	HVP11	AACATGCATGGTGACAAGGA	AAGGGCTTCGTCAATGTTTG
	HVP19	GAACCATCGCGGTAGTTGTT	GAGCGGAAGAGTTGATCGTC
2H	BP202	ATGGGTCCATAGCAATAGATA	GGAAGAATCACATCAAATAGG
	HVP64	ATGCTAAGCAGAGAGCCGAG	CTGTACGGGAACCTCGACAT
	HVP65	GAATTGCCGGATACTGAGGA	ACTACGGGTGGCTCAACAAC
	BP070	CGGATTCTTGAGTAGTCTCTG	GATCTGTTTTTGTAGAACATGC
3H	HVP141	GAAAGAGGCATGGACCAAAA	ATGGACGACATGGTAGGGAG
	HVP152	CAAAACTCAAGGGATCCGAA	CCTTCAGCTGGGTGTATGGT
	HVP155	GCCGCCGTCATACAGTTATT	AACAGGGTGGACAGCTTGAG
	HVP166	CTACCTGGACATTCCCCAGA	CACGGGTAGAGGTATCGGAA
	HVP168	AAGCGGGCTAGTTCTGATGA	TGACTACCCCAAGGTGAAGG
4H	HVP172	AGGCCGGTTCGTCAACTTAT	TATAACATGTTCGTCGCCCA
	HVP177	GCCCTTTGGCATATGTTTCT	TGCACAAAGAATGGAATGGA
	HVP182	ATGCCTGTCCAGTATCCACC	ATCGGTTAGAGCTGGCACAC
	HVP192	GTGGGTGGGGTGGATTATTT	AGTCTGTGCCTTGGAGCACT
	HVP207	CGCCTTCGACACAACTGATA	ACCTTCCTCAAGTCACAGGC
5H	HVP232	GCAACCGTAGTCCTTGTGGT	GTGTGGCCTTTCAGGTGATT
	HVP269	AAATAATATGACGCCGCGAG	CAAGAGCAAGACGCATCAAG
	HVP270	CTGCTCGTGTCTTTTCCCAT	ATCAATCCGTGGAAGCATGT
	HVP277	CAGCCACAGAGCACACAAAT	CGACATCACCGGATTCTACA
	HVP282	AGCCTCTCAAAGCACCAAAA	CAAACACATGGATCCTCACG
6H	HVP300	AGCTTCCAAGCTTCTTGCTG	ATAAGCAAGCACAAGGCCAC
	HVP317	GACTGGGGAATTGTTGGAGA	AGTGAGCGATGCCAGAGATT
	HVP318	TAACACGTTGTCTCGCTTGG	CATTATCAACATGGTCGGCA
	HVP319	TGTGGAACCGAATGAACAGA	CGATGTTCTGGGGAATGAAG
	HVP320	GCGATGCAAGAACGATGTTA	AGACGGAGCACAAGCTCTTC
7H	BP024	GCCTCGGTTTGGACATATAAAG	GTAAAGCAAATGTTGAGCAACG
	HVP232	GCAACCGTAGTCCTTGTGGT	GTGTGGCCTTTCAGGTGATT
	HVP326	ACGGTAGCACCACATCTTCC	GGCTATGGAAGCCCATGATA
	HVP339	TCACAACAACAACAGCAGCA	GCATACAAGCAGATCACCGA
	HVP367	GCAGGACTACCCAGAGAGGA	CTGACTTGTCTGGGAGGGAA
